# Supplementary material for: Optimizing Botulinum Toxin A Administration for Forehead Wrinkles: Introducing the Lines and Dots (LADs) Technique and a Predictive Dosage Model
Source: Toxins (Basel). 2024 Feb 17;16(2):109. doi: 10.3390/toxins16020109 (PMC10893323; doi:10.3390/toxins16020109)
Supplement: Supplementary file 1 [file toxins-16-00109-s001.zip]

Archive with 3 entries (3 files):
- toxins-2848602-su.pdf
- Video 1.mp4
- Video 2 .mp4
